# Supplementary material for: Treg activation during allograft tolerance induction requires mitochondrion-induced TGF-β1 in type 1 conventional dendritic cells
Source: J Clin Invest. 2025 Jul 10;135(18):e178960. doi: 10.1172/JCI178960 (PMC12435855; doi:10.1172/JCI178960)
Supplement: Supporting data values [file jci-135-178960-s071.xlsx]

## Sheet: Figure 1
Figure 1 A											Figure 1D		Days Post Tx	cDC1 KO	B6						Figure 1E
	PHK+ (cells/mg)			PHK+ % cell population								1848-3	48	1								Days Post Tx	cDC1 KO											B6
	cDC1	cDC2		cDC1	cDC2							7389-2	31	1									2143-3	0276-1	1003-0	1003-2	1005-1	7263-4	7263-1	6879-2	6879-0	7870-3	5811-4	2143-3	0276-1	1003-0	1003-2	1005-1	7263-4	7263-1	6879-2	6879-0	7870-3	5811-4
	230	31		21.1	0.66							2979-1	40	1								0	4	4	4	4	4	4	4	4	4	4	4	4		4	4	4		4	4	4	4	4
	381	92		14.7	0.72							2979-2	70	1								1	4	4	4	4	4	4	4	4	4	4	4	4		4	4	4		4	4	4	4	4
	329	33		15.7	0.44							6362-2	76	1								2	4	4	4	4	4	4	4	4	4	4	4	4		4	4	4		4	4	4	4	4
	461	77		8.9	0.49							7390-1	53	1								3	4	4	4	4	4	4	4	4	4	4	4	4		4	4	4		4	4	4	4	4
												7390-2	28	1								4	4	4	4	4	4	4	4	4	4	4	4	4		4	4	4		4	4	4	4	4
Figure 1B	B6	cDC1 KO										6358-1	97	1								5	4	4	4	4	4	4	4	4	4	4	4	4		4	4	4		4	4	4	4	4
	25.81	0										7263-4	65	1								6	4	4	3	4	4	4	4	4	4	4	4	4		4	4	4		4	4	4	4	4
	22.06	0										7870-3	39	1								7	4	4	3	4	4	4	4	4	4	4	4	4		4	4	4		4	4	4	4	4
	18.84	0										7870-2	25	1								8	4	4	3	4	4	4	4	4	4	4	4	4		4	4	4		4	4	4	4	4
	36.17	0.16																				9	4	4	3	4	4	4	4	4	4	4	4	4		4	4	4		4	4	4	4	4
	35.09	0																				10	4	3	3	4	4	4	4	4	4	4	4	4		4	4	4		4	4	4	4	4
	35.09											2143-3	183		1							11	4	3	3	4	4	4	3	4	4	4	4	4		4	4	4		4	4	4	4	4
												0276-1	79									12	4	3	3	4	4	4	3	4	4	4	4	4		4	4	4		4	4	4	4	4
												1003-0	160		1							13	4	3	3	4	4	3	3	4	4	4	4	4		4	4	4		4	4	4	4	4
												1003-2	158		1							14	4	3	3	4	4	3	3	4	4	3	3	4		4	4	4		4	4	4	4	4
Figure 1F												1005-1	154		1							15	3	3	3	4	4	3	3	4	4	3	3	4		4	4	4		4	4	4	4	4
	B6				cDC1 KO							7263-4	92									16	3	3	3	4	4	3	2	4	4	3	3	4		4	4	4		4	4	4	4	4
FS (%)	21.3483	12.963	10.4762		5.35722	5.73249	1.94176					7263-1	191		1							17	3	2	3	4	4	3	2	3	3	3	3	4		4	4	4		4	4	4	4	4
												6879-2	193		1							18	3	2	3	4	4	2	2	3	3	2	2	4		4	4	4		4	4	4	4	4
												6879-0	126		1							19	3	2	3	4	4	2	2	3	3	2	2	4		4	4	4		4	4	4	4	4
												7870-3	182		1							20	3	2	3	4	4	2	2	3	3	2	2	4		4	4	4		4	4	4	4	4
												5811-4	154		1							21	2	2	3	4	4	2	1	3	3	2	2	3		4	4	4		4	4	4	4	4
																						22	2	2	3	4	3	2	1	3	3	2	2	3		4	4	4		4	4	4	4	4
																						23	2	2	3	4	3	2	1	3	3	2	1	3		4	4	4		4	4	4	4	4
																						24	2	1	3	4	3	2	1	3	3	2	1	3		4	4	4		4	4	4	4	4
																						25	2	1	3	4	3	2	1	3	3	2	0	3		4	4	4		4	4	4	4	4
																						26	2	1	2	4	3	2	1	3	3	2	0	3		4	4	4		4	4	4	4	4
																						27	2	1	2	4	3	2	1	3	3	2	0	3		4	4	4		4	4	4	4	4
																						28	2	1	2	4	3	2	0	3	3	2	0	3		4	4	4		4	4	4	4	4
																						29	2	1	2	4	3	2	0	3	3	2	0	3		4	4	4		4	4	4	4	4
																						30	2	1	2	4	3	2	0	3	3	2	0	3		4	4	4		4	4	4	4	4
																						31	2	0	2	3	3	2	0	3	3	2	0	3		4	4	4		3	4	4	4	4
																						32	2	0	2	3	3	2	0	3	3	2	0	3		4	4	4		3	4	4	4	4
																						33	2	0	2	3	3	2	0	3	3	2	0	3		4	4	4		3	4	4	4	4
																						34	2	0	2	3	3	2	0	3	3	2	0	3		4	4	4		3	4	4	4	4
																						35	2	0	1	3	3	2	0	3	3	2	0	3		4	4	4		3	4	3	4	4
																						36	2	0	1	3	3	2	0	3	3	2	0	3		4	4	4		3	4	3	4	4
																						37	2	0	1	3	3	2	0	3	3	1	0	3		4	4	4		3	4	3	3	4
																						38	2	0	1	3	3	2	0	3	3	1	0	3		4	4	4		3	4	3	3	4
																						39	2	0	1	3	3	2	0	3	3	0	0	3		4	4	4		3	4	3	3	4
																						40	2	0	0	3	3	2	0	3	3	0	0	3		4	4	4		3	4	3	3	4
																						41	2	0	0	3	3	2	0	3	3	0	0	3		4	4	4		3	4	3	3	4
																						42	2	0	0	3	3	2	0	3	3	0	0	3		4	4	4		3	4	3	3	4
																						43	1	0	0	3	3	1	0	3	3	0	0	3		4	4	4		3	4	3	3	4
																						44	1	0	0	3	3	1	0	3	3	0	0	3		4	4	4		3	4	3	3	3
																						45	1	0	0	3	3	1	0	3	3	0	0	3		3	4	4		3	4	3	3	3
																						46	1	0	0	3	3	1	0	3	3	0	0	3		3	4	3		3	4	3	3	3
																						47	1	0	0	3	3	1	0	3	3	0	0	3		3	4	3		3	4	3	3	3
																						48	0	0	0	3	3	1	0	3	3	0	0	3		3	4	3		3	4	3	3	3
																						49	0	0	0	3	3	1	0	3	3	0	0	3		3	4	2		3	4	3	3	3
																						50	0	0	0	3	3	1	0	3	3	0	0	3		3	4	2		3	4	3	3	3
																						51	0	0	0	3	3	1	0	3	3	0	0	3		3	4	2		3	4	3	3	3
																						52	0	0	0	3	3	1	0	3	3	0	0	3		3	4	2		3	4	3	3	3
																						53	0	0	0	3	3	0	0	3	3	0	0	3		3	4	2		3	4	3	3	3
																						54	0	0	0	2	3	0	0	3	3	0	0	3		3	4	2		3	4	3	3	3
																						55	0	0	0	2	3	0	0	3	2	0	0	3		3	4	2		3	4	3	3	3
																						56	0	0	0	2	3	0	0	3	2	0	0	3		3	4	2		3	4	3	3	3
																						57	0	0	0	2	3	0	0	3	2	0	0	3		3	4	2		3	4	3	3	3
																						58	0	0	0	2	2	0	0	3	2	0	0	3		3	4	2		3	4	3	3	3
																						59	0	0	0	2	2	0	0	3	2	0	0	3		3	4	2		3	4	3	3	3
																						60	0	0	0	2	2	0	0	3	2	0	0	3		3	4	2		3	4	3	3	3
																						61	0	0	0	1	2	0	0	3	2	0	0	3		3	4	2		3	4	3	3	3
																						62	0	0	0	1	2	0	0	3	2	0	0	3		3	4	2		3	4	3	3	3
																						63	0	0	0	1	2	0	0	3	1	0	0	3		3	4	2		3	4	3	3	3
																						64	0	0	0	1	1	0	0	3	1	0	0	3		3	4	2		3	4	3	3	3
																						65	0	0	0	1	1	0	0	3	0	0	0	3		3	4	2		3	4	3	3	3
																						66	0	0	0	1	1	0	0	3	0	0	0	3		3	4	2		3	4	3	3	3
																						67	0	0	0	1	1	0	0	3	0	0	0	3		3	4	2		3	4	3	3	3
																						68	0	0	0	1	1	0	0	3	0	0	0	3		3	4	2		3	4	3	3	3
																						69	0	0	0	1	1	0	0	3	0	0	0	3		2	4	2		3	4	3	3	3
																						70	0	0	0	0	1	0	0	3	0	0	0	3		2	4	2		3	4	3	3	2
																						71	0	0	0	0	1	0	0	3	0	0	0	3		2	4	2		3	4	3	3	2
																						72	0	0	0	0	1	0	0	3	0	0	0	3		2	4	2		3	4	3	3	2
																						73	0	0	0	0	1	0	0	3	0	0	0	3		2	4	2		3	4	3	3	2
																						74	0	0	0	0	1	0	0	3	0	0	0	3		2	4	2		3	3	3	3	2
																						75	0	0	0	0	1	0	0	3	0	0	0	3		2	4	2		3	3	3	3	2
																						76	0	0	0	0	0	0	0	3	0	0	0	3		2	4	2		3	3	3	3	2
																						77	0	0	0	0	0	0	0	3	0	0	0	3		2	4	2		3	3	3	3	2
																						78	0	0	0	0	0	0	0	3	0	0	0	3		2	4	2		3	3	3	3	2
																						79	0	0	0	0	0	0	0	3	0	0	0	3		2	4	2		3	3	3	3	2
																						80	0	0	0	0	0	0	0	3	0	0	0	3		2	4	2		3	2	3	3	2
																						81	0	0	0	0	0	0	0	3	0	0	0	3		2	4	2		3	2	3	3	2
																						82	0	0	0	0	0	0	0	3	0	0	0	3		2	4	2		3	2	3	3	2
																						83	0	0	0	0	0	0	0	3	0	0	0	3		2	4	2		3	2	3	3	2
																						84	0	0	0	0	0	0	0	3	0	0	0	3		2	4	2		3	2	3	3	2
																						85	0	0	0	0	0	0	0	3	0	0	0	3		2	4	2		3	2	3	3	2
																						86	0	0	0	0	0	0	0	3	0	0	0	3		2	4	2		3	2	2	3	2
																						87	0	0	0	0	0	0	0	3	0	0	0	3		2	4	2		3	2	2	3	2
																						88	0	0	0	0	0	0	0	3	0	0	0	3		2	4	2		3	1	2	3	2
																						89	0	0	0	0	0	0	0	3	0	0	0	3		2	4	2		3	1	2	3	2
																						90	0	0	0	0	0	0	0	3	0	0	0	3		2	4	2		3	1	2	3	2
																						91	0	0	0	0	0	0	0	3	0	0	0	3		2	4	2		3	1	2	3	2
																						92	0	0	0	0	0	0	0	2	0	0	0	3		2	4	2		2	1	2	3	2
																						93	0	0	0	0	0	0	0	2	0	0	0	3		2	4	2		2	1	2	3	2
																						94	0	0	0	0	0	0	0	2	0	0	0	3		2	4	2		2	1	2	3	2
																						95	0	0	0	0	0	0	0	2	0	0	0	3		2	3	2		2	1	2	3	2
																						96	0	0	0	0	0	0	0	2	0	0	0	3		2	3	2		2	1	2	3	2
																						97	0	0	0	0	0	0	0	0	0	0	0	3		2	3	2		2	1	2	3	2
																						98	0	0	0	0	0	0	0	0	0	0	0	3		2	3	2		2	1	2	3	2
																						99	0	0	0	0	0	0	0	0	0	0	0	3		2	3	2		2	1	1	3	2
																						100	0	0	0	0	0	0	0	0	0	0	0	3		2	3	2		2	1	1	3	2
																						101	0	0	0	0	0	0	0	0	0	0	0	3		2	3	2		2	1	1	3	2
																						102	0	0	0	0	0	0	0	0	0	0	0	3		2	3	2		2	1	1	3	2
																						103	0	0	0	0	0	0	0	0	0	0	0	3		2	3	2		2	1	1	3	2
																						104	0	0	0	0	0	0	0	0	0	0	0	3		2	3	2		2	1	1	3	2
																						105	0	0	0	0	0	0	0	0	0	0	0	3		2	3	2		2	1	1	3	2
																						106	0	0	0	0	0	0	0	0	0	0	0	3		2	3	2		2	1	1	3	2
																						107	0	0	0	0	0	0	0	0	0	0	0	3		2	3	2		2	1	1	3	2
																						108	0	0	0	0	0	0	0	0	0	0	0	3		2	3	2		2	1	1	3	2
																						109	0	0	0	0	0	0	0	0	0	0	0	3		2	3	2		2	1	1	3	2
																						110	0	0	0	0	0	0	0	0	0	0	0	3		2	3	2		2	1	1	3	2
																						111	0	0	0	0	0	0	0	0	0	0	0	3		2	3	2		2	1	1	3	2
																						112	0	0	0	0	0	0	0	0	0	0	0	3		2	3	2		2	1	1	3	2
																						113	0	0	0	0	0	0	0	0	0	0	0	3		2	3	2		2	1	1	3	2
																						114	0	0	0	0	0	0	0	0	0	0	0	3		2	3	2		2	1	1	3	2
																						115	0	0	0	0	0	0	0	0	0	0	0	3		2	3	2		2	1	1	3	2
																						116	0	0	0	0	0	0	0	0	0	0	0	3		2	3	2		2	1	1	3	2
																						117												3		2	3	2		2	1	1	3	2
																						118												3		2	3	2		2	1	1	3	2
																						119												3		2	3	2		2	1	1	3	2
																						120												3		2	3	2		2	1	1	3	2
																						121												3		2	3	2		2	1	1	3	1
																						122												3		2	3	2		2	1	1	3	1
																						123										0		3		2	3	2		2	1	1	3	1
																						124												3		2	3	2		2	1	1	3	1
																						125												3		2	3	2		2	1	1	3	1
																						126												3		2	3	2		2	1	0	3	1
																						127												3		2	3	2		2	1	0	3	1
																						128												3		2	3	2		2	1	0	3	1
																						129												3		2	3	2		2	1	0	3	1
																						130												3		2	3	1		2	1	0	3	1
																						131												3		2	3	1		2	1	0	3	1
																						132												3		2	3	1		2	1	0	3	1
																						133												3		2	3	1		2	1	0	3	1
																						134												3		2	3	1		2	1	0	3	1
																						135												3		2	3	1		2	1	0	3	1
																						136												3		2	3	1		2	1	0	3	1
																						137												3		2	3	1		2	1	0	3	1
																						138												3		2	3	1		2	1	0	3	1
																						139												3		2	3	1		2	1	0	3	1
																						140												3		2	3	1		2	1	0	3	1
																						141												3		2	2	1		2	1	0	3	1
																						142												3		2	2	1		2	1	0	3	1
																						143												3		2	2	1		2	1	0	3	1
																						144												3		2	1	1		2	1	0	3	1
																						145												3		2	1	1		2	1	0	3	1
																						146												3		2	1	1		2	1	0	3	1
																						147												3		2	1	1		2	1	0	3	1
																						148												3		2	1	1		2	1	0	3	1
																						149												3		2	1	1		2	1	0	3	1
																						150												3		2	1	1		2	1	0	3	1
																						151												3		2	1	1		2	1	0	3	1
																						152												3		2	1	1		2	1	0	3	1
																						153												3		2	1	1		2	1	0	3	1
																						154												3		2	1	1		2	1	0	3
																						155												3		2	1			2	1	0	3
																						156												3		2	1			2	1	0	3
																						157												3		2	1			2	1	0	3
																						158												3		2	1			2	1	0	3
																						159												3		2				2	1	0	3
																						160												3		2				2	1	0	3
																						161												3						2	1	0	3
																						162												3						2	1	0	3
																						163												3						2	1	0	3
																						164												2						2	1	0	3
																						165												2						2	1	0	3
																						166												2						2	1	0	3
																						167												2						2	1	0	3
																						168												2						2	1	0	3
																						169												2						2	1	0	3
																						170												2						2	1	0	3
																						171												2						2	1	0	3
																						172												2						2	1	0	3
																						173												2						2	1	0	3
																						174												2						2	1	0	3
																						175												2						2	1	0	3
																						176												2						2	1	0	3
																						177												2						2	1	0	3
																						178												1						2	1	0	3
																						179												1						2	1	0	3
																						180												1						2	1	0	3
																						181												1						2	1		3
																						182												1						2	1		3
																						183												0						2	1
																						184																		2	1
																						185																		2	1
																						186																		2	1
																						187																		2	1
																						188																		2	1
																						189																		2	1
																						190																		2	1
																						191																			1
																						192																			1
																						193																			1
																						194
																						195
																						196
																						197
																						198

## Sheet: Figure 2
Figure 2A									Figure 2C									Figure 2D
B6				cDC1 KO					B6				cDC1 KO						Allograft B6					Naive B6					Host Heart B6					Allograft cDC1 KO					Naive cDC1 KO					Host Heart cDC1 KO
51.3	95.1	50.8		92.9	208.4	159.9	128.3		278	101	150		762	536	1015			CD4+	99	267	202	336		9	13	5	15	22	3	9	4	9		204	232	151	203		13	20	18	13	33	29	44	30	22
																			Allograft B6					Naive B6					Host Heart B6					Allograft cDC1 KO					Naive cDC1 KO					Host Heart cDC1 KO
																		CD25 FoxP3	28	72	67	122		1	2	0	1	1	0	1	1	1		21	28	17	44		0	1	0	0	0	1	0	1	1
Figure 2F
	B6				cDC1 KO
CD4+ FoxP3+	34	99	84	160	62	97	57	103
	B6				cDC1 KO
% CD4 CD25 FoxP3/CD4	28.23	26.88	33.15	36.36	10.2	12.09	11.07	21.84
	B6				cDC1 KO
% CD25 FoxP3/ FoxP3	81.4	72.5	80.3	76.5	33.7	28.9	29.3	43.2

## Sheet: Figure 3
Figure 3 B																														Figure 3D
	B6 Naive							B6 DST CoB							cDC1 KO Naive							cDC1 KO DST CoB									B6 Naive							B6 DST CoB							cDC1 KO Naive
CD3+	367524	364156	311104	332207	255889			358656	441797	299732	396204	326641			208307	244328	271864	390111				208644		184492	140971	324190				CD8+	136013	132420	107655	112120	76281			118259	151172	106014	122383	111473			60534	68057	63023	97815
	B6 Naive							B6 DST CoB							cDC1 KO Naive							cDC1 KO DST CoB									B6 Naive							B6 DST CoB							cDC1 KO Naive
CD19+	431190	413341	462551	531531	321769			374165	562500		691785	428609			283678	419331	694264	584591				370923		361117	298650	464455				CD4+	211254	214710	187027	204515	160884			223917	269531	152275	250300	199614			130563	153868	167387	257772
Figure 3E																														Figure 3G
1	B6 Naive							B6 DST CoB							cDC1 KO Naive							cDC1 KO DST CoB									CD90.1FoxP3+				CD90.1CD25+FoxP3+
CD4+ FoxP3+	7138	8513	6204	3218	3675			10275	7148	8481	9685	6654			6587	5664	9549	7365				6158		6293	5639	8732					B6	cDC1			B6	cDC1
																															350	68			223	49
CD4+CD25+FoxP3+																															139	148			92	123
2	Naive					DST CoB																									352	37			200	22
B6	5016	4918	4105	2076	2427	8239	6211	6072	5408	4839																					216	143			138	94
cDC1 KO	3145	3635	5954	5409		2391		3575	3289	4830																					131	13			101	5
3	B6 DST CoB					cDC1 KO DST CoB
CD4+ CD25+ FoxP3+ /CD4+ FoxP3+	80.19	86.89	71.59	55.84	72.73	38.82	45.24	56.82	58.33	55.32

## Sheet: Figure 4
	Figure 4B cDC1													Figure 4E
	B6 Naive				B6 DST CoB											Control						DST						FMO
	5292	4329	4490	3689	3686	2456	3357	6093							cDC1 CD40	592	550	408	481	413	302	491	491	404	459	569	582	1
															cDC1 CD80	2121	2145	2251	2148	2349	2364	2110	2058	2578	2316	2497	2252	175
		Figure 4B - 2	cDC2												cDC1 CD86	5443	4865	4118	4606	3574	5335	5714	5471	5785	5535	5533		1
		Naïve				DST COB									cDC1 TGF-b1	5637	6340	6933	7462	7221	6799	8504	8090	8253	7720	8160		1065
	B6	30306	27259	26458		20826	16865	20317	31268
	cDC1	45539	31429	25496		65563	31506	52577	30146
		Figure 4C
		FMO				Naïve				DST COB
	cDC1	556				1619	2200	1857		3241	3288	3757	2984
	cDC2	354				1154	1460	1262		1868	2177	2272	1929
	cDC2 D32					1877	1933	1520		2275	2459	2178	1723

## Sheet: Figure 5
	Figure 5C
		CD3+
			Naive						Ova CoB
		TGFβ fl/fl	115567	151939	108771	323587	215614		219665	78356	284539	189917	86909
		Xcr1 TGFβ fl/fl	160006	166284	91480	211443	314805	211467	237273	257808	258559	134446	247610	256907
	Figure 5C	CD4+
			Naive						Ova CoB
		TGFβ fl/fl	60994	93035	66616	174176	125141		127174	41277	119603	108045	41968
		Xcr1cre/+ TGFβ fl/fl	96864	88997	54536	133063	186085	140978	147651	168990	157965	71064	138507	150519
	Figure 5C	Cd4+ CD25+ FoxP3+
			Naive						Ova CoB
		TGFβ fl/fl	1966	5120	4111		12465	8794	5636	2414	8777	8925	2313
		Xcr1cre/+ TGFβ fl/fl	5310	5679	4046	9387	13572	10855	8124	10297	9038	4177	9131	8196
	Figure 5D
		TGFβ fl/fl	Xcr1cre/+ TGFβ fl/fl
		246	322
		206	180
		462	259
		872	355
		1057	433
			457
	Figure 5E
		Flow: OTII* CD25 FoxP3 AntSpecific_XCR1TGFB					Flow: OTII* CD25 FoxP3 AntSpecific %_XCR1TGFB
		TGFβ fl/fl	Xcr1cre/+ TGFβ fl/fl				TGFβ fl/fl	Xcr1cre/+ TGFβ fl/fl
		15	8				6.06	2.5
		16	4				7.84	2.15
		66	6				14.3	2.13
		31	0				3.49	0
		132	14				12.3	3.28
			0					0

## Sheet: Figure 7
	Figure 7B
		Translation	Peptide Metabolic Process	Cellular Metabolic Process	Antigen Processing and Presentation of Exogenous Peptide Antigen	Oxidative Phosphorylation	MHCII Protein Complex Assembly	Regulation of Myeloid Cell Differentiation
		55.4216	50.9945	11.5916	3.30542	2.71284	1.58212	1.51647
	Figure 7C
		Times min	cDC1 Naive				cDC1 DST CoB
		1.5387	4.72134	6.83146	5.5947	5.06583	14.0021	11.8864	13.3166	15.4829				Figure 7D
		8.05384	4.32036	6.4882	5.18307	5.37735	11.5343	11.011	6.86263	14.4313					Basal OCR				Max Respiration				Res Capacity
		14.5687	4.65026	6.40475	4.67682	4.77256	10.4598	11.2327	6.88108	14.2935					Naive	DST CoB			Naive	DST CoB			Naive	DST CoB
		21.082	4.80782	7.01206	4.61759	4.29594	10.5899	11.451	7.49387	13.8997					4.8755	10.277			16.2768	24.3225			11.4013	14.0455
		27.6818	4.54082	6.30188	2.5353	1.90094	9.59798	11.256	7.41846	6.85461					6.51169	11.4069			16.1621	27.7795			9.6504	16.3727
		34.1969	5.59166	6.38591	3.23502	2.47513	7.60745	11.6706	8.17906	6.41476					3.47291	8.36481			5.53966	24.3494			2.06675	15.9846
		40.7139	5.66859	6.31356	2.29294	2.14626	9.02669	11.6443	8.41668	5.80476					2.97169	9.09946			6.6363	17.6692			3.66461	8.56978
		47.2293	4.70315	6.35571	2.27149	2.11751	9.39784	11.1026	8.35006	5.93538
		53.8228	18.7256	18.5262	4.58221	6.24775	26.7698	30.8566	25.5685	20.0525
		60.3382	17.1603	16.5834	6.01447	7.52134	25.1948	29.1612	25.5527	18.6243
		66.8518	15.5274	15.5065	6.28081	7.82417	23.3502	26.806	23.9424	18.6079
		73.3674	13.694	14.0322	6.593	7.14095	21.975	24.2944	22.3341	18.5529
		79.988	0	0	0.636455	0.981314	0	0	0	2.02385
		86.5019	0	0	1.28621	1.94416	0	0	0	0.851596
		93.0175	0	0	1.02502	1.51217	0	0	0	0.640363
		99.5314	0	0	0.331921	1.0349	0	0	0	1.28957
		106.125	0	0	0	0	0	0	0	1.52309
		112.643	0	0	0	0	0	0	0	1.23563
		119.161	0	0	0	0	0	0	0	1.02742
		125.679	0	0	0	0	0	0	0	1.23447
		132.195	0	0	0	0	0	0	0	1.87603
		138.711	0	0	0	0	0	0	0	1.19939

## Sheet: Figure 8
Figure 8B	cDC1
		Naive				DST CoB
	QPC fl/fl	2528	4278	4612	3642	2434	4069	4102	4278
	Xcr1 QPC fl/fl	3629	3753	3587		3526	2573	4919	6637
	cDC2
		Naive				DSTCoB
	QPC fl/fl	12717	15577	19866	18452	9389	12400	18634	8705
	Xcr1 QPC fl/fl	12922	13912	12858		17250	7401	12852	7743
Figure 8C
		Naive				DSTCoB
	QPC fl/fl	964	1377	1240	1386	1972	1776	1715	1709
	Xcr1 QPC fl/fl	1071	1239	1249		1393	1322	1331	1305
Figure 8D
	CD4+CD25+FoxP3+				OTII CD90.1+CD25+FoxP3+
	Risp fl/fl DST CoB	XCR1cre/+ Risp fl/fl DST CoB			Risp fl/fl DST CoB	XCR1+cre/+ Risp fl/fl DST CoB
	1722	2120			205	67
	3387	3881			439	85
	3574	2504			296	39
		3168				120
Figure 8F								Figure 8G
		Days Post Tx	Xcr1 Cre/+ QPC fl/fl	QPC fl/fl					Days Post Transplantation	QPC fl/fl						Xcr1 Cre/+ QPC fl/fl
	1312-0	64		1						1312-0	1312-1	1312-2	4084-0	4090-4	1669-0	4084-3	4090-1	4090-2	0778-2L	0778-2R	07781L
	1312-1	95		0					0	4	4	4	4	4	4	4	4	4	4	3	4
	1312-2	60		1					1	4	4	4	4	4	4	4	4	4	4	3	4
	4084-0	95		0					2	4	4	4	4	4	4	4	4	4	4	3	4
	4090-4	95		0					3	4	4	4	4	4	4	4	4	4	4	3	4
	1669-0	95		0					4	4	4	4	4	4	4	4	4	4	3	2	4
									5	4	4	4	4	4	4	4	4	4	3	2	4
	4084-3	91	1						6	4	4	4	4	4	4	4	4	4	3	2	4
	4090-1	81	1						7	4	4	4	4	4	4	4	4	4	3	2	4
	4090-2	71	1						8	4	4	4	4	4	4	4	4	4	3	1	4
	0778-2L	40	1						9	4	4	4	4	4	4	4	4	4	3	1	4
	0778-2R	15	1						10	4	4	4	4	4	4	4	4	4	3	1	4
	0778-1L	58	1						11	4	4	4	4	4	4	4	4	4	2	1	4
									12	4	4	4	4	4	4	4	4	4	2	1	4
									13	4	4	4	4	4	4	4	4	4	2	1	4
									14	4	4	4	4	4	4	4	4	4	2	1	4
									15	4	4	4	4	4	4	4	4	4	2	0	4
									16	4	4	4	4	4	4	4	4	4	2	0	4
									17	4	4	4	4	4	4	4	4	4	1	0	4
									18	4	4	4	4	4	4	4	4	4	1	0	4
									19	4	4	4	4	4	4	4	4	3	1	0	4
									20	4	4	4	3	4	4	3	3	3	1	0	4
									21	3	3	3	3	3	4	3	3	3	1	0	4
									22	3	3	3	3	3	4	3	3	3	1	0	4
									23	3	3	3	3	3	4	3	3	3	1	0	3
									24	3	3	3	3	3	4	3	3	3	1	0	3
									25	3	3	3	3	3	4	3	3	3	1	0	3
									26	3	3	3	3	3	4	3	3	3	1	0	3
									27	3	3	3	3	3	4	3	3	3	1	0	3
									28	3	3	3	3	3	4	3	3	3	1	0	3
									29	3	3	3	3	3	3	3	3	3	1	0	3
									30	3	3	3	3	3	3	3	3	3	1	0	3
									31	3	3	3	3	3	3	3	3	3	1	0	3
									32	3	3	2	3	3	3	3	3	3	1	0	3
									33	3	3	2	3	3	3	3	3	3	1	0	3
									34	3	3	2	3	3	3	3	2	3	1	0	3
									35	3	3	2	3	3	3	3	2	3	1	0	3
									36	3	3	2	3	3	3	3	2	3	1	0	2
									37	3	3	2	3	3	3	3	2	2	1	0	2
									38	3	3	2	3	3	3	3	2	2	1	0	2
									39	3	3	2	3	3	3	3	2	2	1	0	2
									40	3	3	2	3	3	3	3	2	2	0	0	2
									41	3	3	2	3	3	3	3	2	2	0	0	2
									42	2	3	2	3	3	3	3	2	2	0	0	2
									43	2	3	2	3	3	3	3	2	2	0	0	2
									44	2	3	2	3	3	3	3	2	2	0	0	2
									45	2	3	2	3	3	3	3	2	2	0	0	2
									46	2	3	1	3	3	3	3	2	2	0	0	2
									47	2	3	1	3	3	3	3	2	2	0	0	2
									48	2	3	1	3	3	3	3	2	2	0	0	2
									49	2	3	1	3	3	3	3	2	2	0	0	2
									50	2	3	1	3	3	3	3	2	2	0	0	2
									51	2	3	1	3	3	3	3	2	2	0	0	2
									52	1	3	1	3	3	3	3	2	2	0	0	2
									53	1	3	1	3	3	3	3	2	2	0	0	2
									54	1	3	1	3	3	3	3	2	2	0	0	1
									55	1	3	1	3	3	3	3	2	2	0	0	1
									56	1	3	1	3	3	3	2	2	2	0	0	1
									57	1	3	1	3	3	3	2	2	2	0	0	1
									58	1	3	1	3	3	3	2	2	2	0	0	0
									59	1	3	1	3	3	3	2	2	2	0	0	0
									60	1	3	0	3	3	3	2	2	2	0	0	0
									61	1	3	0	3	3	3	2	2	2	0	0	0
									62	1	3	0	3	3	3	2	2	1	0	0	0
									63	1	2	0	3	3	3	2	2	1	0	0	0
									64	0	2	0	3	3	3	2	2	1	0	0	0
									65	0	2	0	3	3	3	2	2	1	0	0	0
									66	0	2	0	3	3	3	2	2	1	0	0	0
									67	0	2	0	3	3	3	2	2	1	0	0	0
									68	0	2	0	3	3	3	2	2	1	0	0	0
									69	0	1	0	3	3	3	2	2	1	0	0	0
									70	0	1	0	3	3	3	2	2	1	0	0	0
									71	0	1	0	3	2	3	1	1	0	0	0	0
									72	0	1	0	3	2	3	1	1	0	0	0	0
									73	0	1	0	3	2	3	1	1	0	0	0	0
									74	0	1	0	3	2	3	1	1	0	0	0	0
									75	0	1	0	3	2	3	1	1	0	0	0	0
									76	0	1	0	3	2	3	1	1	0	0	0	0
									77	0	1	0	3	2	3	1	1	0	0	0	0
									78	0	1	0	3	2	3	1	1	0	0	0	0
									79	0	1	0	3	2	3	1	1	0	0	0	0
									80	0	1	0	3	2	3	1	1	0	0	0	0
									81	0	1	0	2	2	3	1	0	0	0	0	0
									82	0	1	0	2	2	3	1	0	0	0	0	0
									83	0	1	0	2	2	3	1	0	0	0	0	0
									84	0	1	0	2	2	3	1	0	0	0	0	0
									85	0	1	0	2	2	3	1	0	0	0	0	0
									86	0	1	0	2	2	3	1	0	0	0	0	0
									87	0	1	0	2	2	3	1	0	0	0	0	0
									88	0	1	0	2	2	3	1	0	0	0	0	0
									89	0	1	0	2	2	3	1	0	0	0	0	0
									90	0	1	0	2	2	3	1	0	0	0	0	0
									91	0	1	0	2	2	3	0	0	0	0	0	0
									92	0	1	0	2	2	3	0	0	0	0	0	0
									93	0	1	0	2	2	3	0	0	0	0	0	0
									94	0	1	0	2	2	3	0	0	0	0	0	0
									95	0	1	0	2	2	3	0	0	0	0	0	0

## Sheet: Supp. Figure 2
	Supplementary Figure S2A		Days Post Tx	B6 Male	B6 Female	cDC1 KO Male	cDC1 KO Female
		2143-3	183	1
		6879-2	193	1
		6879-0	126	1
		7870-3	182	1
		5811-4	154	1
		1003-0	160		1
		1003-2	158		1
		1005-1	154		1
		7263-1	191		1
		1848-3	48			1
		7389-2	31			1
		2979-1	40			1
		2979-2	70			1
		6362-2	76			1
		7870-3	39			1
		7870-2	25			1
		7390-1	53				1
		7390-2	28				1
		6358-1	97				1
		7263-3	65				1
	Supplementary Figure S2B
			Days Post Tx	cDC1 KO Male							cDC1 KO Female				B6 Male					B6 Female
				1848-3 M	7389-2 M	2979-1 M	2979-2 M	6362-2 M	7870-2 M	7870-1 M
			0	4	4	4	4	4	4	4	4	4	4	4	4	4	4	4	4	4	4	4	4
			1	4	4	4	4	4	4	4	4	4	4	4	4	4	4	4	4	4	4	4	4
			2	4	4	4	4	4	4	4	4	4	4	4	4	4	4	4	4	4	4	4	4
			3	4	4	4	4	4	4	4	4	4	4	4	4	4	4	4	4	4	4	4	4
			4	4	4	4	4	4	4	4	4	4	4	4	4	4	4	4	4	4	4	4	4
			5	4	4	4	4	4	4	4	4	4	4	4	4	4	4	4	4	4	4	4	4
			6	4	4	3	4	4	4	4	4	4	4	4	4	4	4	4	4	4	4	4	4
			7	4	4	3	4	4	4	4	4	4	4	4	4	4	4	4	4	4	4	4	4
			8	4	4	3	4	4	4	4	4	4	4	4	4	4	4	4	4	4	4	4	4
			9	4	4	3	4	4	4	4	4	4	4	4	4	4	4	4	4	4	4	4	4
			10	4	3	3	4	4	4	4	4	4	4	4	4	4	4	4	4	4	4	4	4
			11	4	3	3	4	4	4	4	4	3	4	4	4	4	4	4	4	4	4	4	4
			12	4	3	3	4	4	4	4	4	3	4	4	4	4	4	4	4	4	4	4	4
			13	4	3	3	4	4	4	4	3	3	4	4	4	4	4	4	4	4	4	4	4
			14	4	3	3	4	4	3	3	3	3	4	4	4	4	4	4	4	4	4	4	4
			15	3	3	3	4	4	3	3	3	3	4	4	4	4	4	4	4	4	4	4	4
			16	3	3	3	4	4	3	3	3	2	4	4	4	4	4	4	4	4	4	4	4
			17	3	2	3	4	4	3	3	3	2	3	3	4	4	4	4	4	4	4	4	4
			18	3	2	3	4	4	2	2	2	2	3	3	4	4	4	4	4	4	4	4	4
			19	3	2	3	4	4	2	2	2	2	3	3	4	4	4	4	4	4	4	4	4
			20	3	2	3	4	4	2	2	2	2	3	3	4	4	4	4	4	4	4	4	4
			21	2	2	3	4	4	2	2	2	1	3	3	3	4	4	4	4	4	4	4	4
			22	2	2	3	4	3	2	2	2	1	3	3	3	4	4	4	4	4	4	4	4
			23	2	2	3	4	3	2	1	2	1	3	3	3	4	4	4	4	4	4	4	4
			24	2	1	3	4	3	2	1	2	1	3	3	3	4	4	4	4	4	4	4	4
			25	2	1	3	4	3	2	0	2	1	3	3	3	4	4	4	4	4	4	4	4
			26	2	1	2	4	3	2	0	2	1	3	3	3	4	4	4	4	4	4	4	4
			27	2	1	2	4	3	2	0	2	1	3	3	3	4	4	4	4	4	4	4	4
			28	2	1	2	4	3	2	0	2	0	3	3	3	4	4	4	4	4	4	4	4
			29	2	1	2	4	3	2	0	2	0	3	3	3	4	4	4	4	4	4	4	4
			30	2	1	2	4	3	2	0	2	0	3	3	3	4	4	4	4	4	4	4	4
			31	2	0	2	3	3	2	0	2	0	3	3	3	4	4	4	4	4	4	4	3
			32	2	0	2	3	3	2	0	2	0	3	3	3	4	4	4	4	4	4	4	3
			33	2	0	2	3	3	2	0	2	0	3	3	3	4	4	4	4	4	4	4	3
			34	2	0	2	3	3	2	0	2	0	3	3	3	4	4	4	4	4	4	4	3
			35	2	0	1	3	3	2	0	2	0	3	3	3	4	3	4	4	4	4	4	3
			36	2	0	1	3	3	2	0	2	0	3	3	3	4	3	4	4	4	4	4	3
			37	2	0	1	3	3	1	0	2	0	3	3	3	4	3	3	4	4	4	4	3
			38	2	0	1	3	3	1	0	2	0	3	3	3	4	3	3	4	4	4	4	3
			39	2	0	1	3	3	0	0	2	0	3	3	3	4	3	3	4	4	4	4	3
			40	2	0	0	3	3	0	0	2	0	3	3	3	4	3	3	4	4	4	4	3
			41	2	0	0	3	3	0	0	2	0	3	3	3	4	3	3	4	4	4	4	3
			42	2	0	0	3	3	0	0	2	0	3	3	3	4	3	3	4	4	4	4	3
			43	1	0	0	3	3	0	0	1	0	3	3	3	4	3	3	4	4	4	4	3
			44	1	0	0	3	3	0	0	1	0	3	3	3	4	3	3	3	4	4	4	3
			45	1	0	0	3	3	0	0	1	0	3	3	3	4	3	3	3	3	4	4	3
			46	1	0	0	3	3	0	0	1	0	3	3	3	4	3	3	3	3	4	3	3
			47	1	0	0	3	3	0	0	1	0	3	3	3	4	3	3	3	3	4	3	3
			48	0	0	0	3	3	0	0	1	0	3	3	3	4	3	3	3	3	4	3	3
			49	0	0	0	3	3	0	0	1	0	3	3	3	4	3	3	3	3	4	2	3
			50	0	0	0	3	3	0	0	1	0	3	3	3	4	3	3	3	3	4	2	3
			51	0	0	0	3	3	0	0	1	0	3	3	3	4	3	3	3	3	4	2	3
			52	0	0	0	3	3	0	0	1	0	3	3	3	4	3	3	3	3	4	2	3
			53	0	0	0	3	3	0	0	0	0	3	3	3	4	3	3	3	3	4	2	3
			54	0	0	0	2	3	0	0	0	0	3	3	3	4	3	3	3	3	4	2	3
			55	0	0	0	2	3	0	0	0	0	3	2	3	4	3	3	3	3	4	2	3
			56	0	0	0	2	3	0	0	0	0	3	2	3	4	3	3	3	3	4	2	3
			57	0	0	0	2	3	0	0	0	0	3	2	3	4	3	3	3	3	4	2	3
			58	0	0	0	2	2	0	0	0	0	3	2	3	4	3	3	3	3	4	2	3
			59	0	0	0	2	2	0	0	0	0	3	2	3	4	3	3	3	3	4	2	3
			60	0	0	0	2	2	0	0	0	0	3	2	3	4	3	3	3	3	4	2	3
			61	0	0	0	1	2	0	0	0	0	3	2	3	4	3	3	3	3	4	2	3
			62	0	0	0	1	2	0	0	0	0	3	2	3	4	3	3	3	3	4	2	3
			63	0	0	0	1	2	0	0	0	0	3	1	3	4	3	3	3	3	4	2	3
			64	0	0	0	1	1	0	0	0	0	3	1	3	4	3	3	3	3	4	2	3
			65	0	0	0	1	1	0	0	0	0	3	0	3	4	3	3	3	3	4	2	3
			66	0	0	0	1	1	0	0	0	0	3	0	3	4	3	3	3	3	4	2	3
			67	0	0	0	1	1	0	0	0	0	3	0	3	4	3	3	3	3	4	2	3
			68	0	0	0	1	1	0	0	0	0	3	0	3	4	3	3	3	3	4	2	3
			69	0	0	0	1	1	0	0	0	0	3	0	3	4	3	3	3	2	4	2	3
			70	0	0	0	0	1	0	0	0	0	3	0	3	4	3	3	2	2	4	2	3
			71	0	0	0	0	1	0	0	0	0	3	0	3	4	3	3	2	2	4	2	3
			72	0	0	0	0	1	0	0	0	0	3	0	3	4	3	3	2	2	4	2	3
			73	0	0	0	0	1	0	0	0	0	3	0	3	4	3	3	2	2	4	2	3
			74	0	0	0	0	1	0	0	0	0	3	0	3	3	3	3	2	2	4	2	3
			75	0	0	0	0	1	0	0	0	0	3	0	3	3	3	3	2	2	4	2	3
			76	0	0	0	0	0	0	0	0	0	3	0	3	3	3	3	2	2	4	2	3
			77	0	0	0	0	0	0	0	0	0	3	0	3	3	3	3	2	2	4	2	3
			78	0	0	0	0	0	0	0	0	0	3	0	3	3	3	3	2	2	4	2	3
			79	0	0	0	0	0	0	0	0	0	3	0	3	3	3	3	2	2	4	2	3
			80	0	0	0	0	0	0	0	0	0	3	0	3	2	3	3	2	2	4	2	3
			81	0	0	0	0	0	0	0	0	0	3	0	3	2	3	3	2	2	4	2	3
			82	0	0	0	0	0	0	0	0	0	3	0	3	2	3	3	2	2	4	2	3
			83	0	0	0	0	0	0	0	0	0	3	0	3	2	3	3	2	2	4	2	3
			84	0	0	0	0	0	0	0	0	0	3	0	3	2	3	3	2	2	4	2	3
			85	0	0	0	0	0	0	0	0	0	3	0	3	2	3	3	2	2	4	2	3
			86	0	0	0	0	0	0	0	0	0	3	0	3	2	2	3	2	2	4	2	3
			87	0	0	0	0	0	0	0	0	0	3	0	3	2	2	3	2	2	4	2	3
			88	0	0	0	0	0	0	0	0	0	3	0	3	1	2	3	2	2	4	2	3
			89	0	0	0	0	0	0	0	0	0	3	0	3	1	2	3	2	2	4	2	3
			90	0	0	0	0	0	0	0	0	0	3	0	3	1	2	3	2	2	4	2	3
			91	0	0	0	0	0	0	0	0	0	3	0	3	1	2	3	2	2	4	2	3
			92	0	0	0	0	0	0	0	0	0	2	0	3	1	2	3	2	2	4	2	2
			93	0	0	0	0	0	0	0	0	0	2	0	3	1	2	3	2	2	4	2	2
			94	0	0	0	0	0	0	0	0	0	2	0	3	1	2	3	2	2	4	2	2
			95	0	0	0	0	0	0	0	0	0	2	0	3	1	2	3	2	2	3	2	2
			96	0	0	0	0	0	0	0	0	0	2	0	3	1	2	3	2	2	3	2	2
			97	0	0	0	0	0	0	0	0	0	0	0	3	1	2	3	2	2	3	2	2
			98	0	0	0	0	0	0	0	0	0	0	0	3	1	2	3	2	2	3	2	2
			99	0	0	0	0	0	0	0	0	0	0	0	3	1	1	3	2	2	3	2	2
			100	0	0	0	0	0	0	0	0	0	0	0	3	1	1	3	2	2	3	2	2

## Sheet: Supp. Figure 3
Supplementary Figure 3A
	B6	cDC1 KO
	1003071	640321
	724081	442567
	691257	654784
		874502
Supplementary Figure 3B
	serum-free	1:20	1:25	1:40	1:50
	47.5	237	259	333	99
	73.2	225	211	277	152
	70.6	134	161	234	259
Supplementary Figure 3C
	Naive	B6	cDC1 KO
	1	1.99	1.08
		1.74	1.43
		1.41	1.14

## Sheet: Supp. Figure 4
Supplementary Figure 4A
		CD3+				CD8+				CD4+
		B6	cDC1 KO			B6	cDC1 KO			B6	cDC1 KO
		333389	201948			129759	57686			161853	113052
		247237	246773			101231	80606			105124	139568
		249562	301184			101958	102237			110917	166711
		237724	299551			93040	105611			114763	164177
Supplementary Figure 4B		CD4+FoxP3+				CD4+CD25+FoxP3+				CD25 FoxP3/CD4 % Spln D7 Tx
		B6	cDC1 KO			B6	cDC1 KO			B6	cDC1 KO
		33754	11402			13004	2899			8.03	2.56
		21025	14665			9150	4652			8.7	3.33
		21010	19250			10772	7829			9.71	4.7
		19469	21122			8710	7297			7.59	4.44

[truncated: 5 more sheets: Supp. Figure 5, Supp. Figure 7, Supp. Figure 8, Supp. Figure 12, Supp. Figure 13]
